# Supplementary material for: How Subjective Socioeconomic Status Influences Pro-Environmental Behavior: The Mediating Role of Sense of Control and Life History Strategy
Source: Behav Sci (Basel). 2024 Jul 11;14(7):591. doi: 10.3390/bs14070591 (PMC11273981; doi:10.3390/bs14070591)
Supplement: Supplementary file 1 [file behavsci-14-00591-s001.zip]

Archive with 1 entries (1 files):
- behavsci-3063579-supplementary.pdf
